# Supplementary material for: Mammographic density changes during neoadjuvant breast cancer treatment: NeoDense, a prospective study in Sweden
Source: Breast. 2020 Jun 4;53:33–41. doi: 10.1016/j.breast.2020.05.013 (PMC7375568; doi:10.1016/j.breast.2020.05.013)
Supplement: Multimedia component 2 [file mmc2.zip]

Archive with 4 entries (4 files):
- ybrst_3052_Supplementary Material 2 a_spl_.pdf
- ybrst_3052_Supplementary Material 2 b_spl_.pdf
- ybrst_3052_Supplementary Material 2 c_spl_.pdf
- ybrst_3052_Supplementary Material 2 d_spl_.pdf
